# Supplementary material for: Exploring the Impact of a Digital Reading Program on Apathy Among Community-Dwelling Older Adults in Rural Canada: Insights from Socioemotional Selectivity Theory
Source: Geriatrics (Basel). 2025 Dec 24;11(1):1. doi: 10.3390/geriatrics11010001 (PMC12821530; doi:10.3390/geriatrics11010001)
Supplement: Supplementary file 1 [file geriatrics-11-00001-s001.zip]

Archive with 1 entries (1 files):
- geriatrics-3934682-supplementary.pdf
